# Supplementary material for: Composition of the Gut Microbiome Influences Production of Sulforaphane-Nitrile and Iberin-Nitrile from Glucosinolates in Broccoli Sprouts
Source: Nutrients. 2021 Aug 28;13(9):3013. doi: 10.3390/nu13093013 (PMC8468500; doi:10.3390/nu13093013)
Supplement: Supplementary file 1 [file nutrients-13-03013-s001.zip]

Archive with 15 entries (14 files):
- Nutrients_Supplemental/
- Nutrients_Supplemental/Table_S2.xlsx
- __MACOSX/Nutrients_Supplemental/._Table_S2.xlsx
- Nutrients_Supplemental/.DS_Store
- __MACOSX/Nutrients_Supplemental/._.DS_Store
- Nutrients_Supplemental/Table_S3.xlsx
- __MACOSX/Nutrients_Supplemental/._Table_S3.xlsx
- Nutrients_Supplemental/Figure_S1.jpg
- __MACOSX/Nutrients_Supplemental/._Figure_S1.jpg
- Nutrients_Supplemental/Figure_S3.jpg
- __MACOSX/Nutrients_Supplemental/._Figure_S3.jpg
- Nutrients_Supplemental/Table_S1.xlsx
- __MACOSX/Nutrients_Supplemental/._Table_S1.xlsx
- Nutrients_Supplemental/Figure_S2.jpeg
- __MACOSX/Nutrients_Supplemental/._Figure_S2.jpeg
