# Supplementary material for: Composition of the Gut Microbiome Influences Production of Sulforaphane-Nitrile and Iberin-Nitrile from Glucosinolates in Broccoli Sprouts
Source: Nutrients. 2021 Aug 28;13(9):3013. doi: 10.3390/nu13093013 (PMC8468500; doi:10.3390/nu13093013)
Supplement: Supplementary file 1 [file nutrients-13-03013-s001.zip › Nutrients_Supplemental/Table_S2.xlsx]

## Sheet: Table S2
Table S2: Differences in Alpha Diversity by Different Metadata Factors
Measure	Birth Year	Biological sex
Observed Richness	0.240662	0.286422
Shannon	0.223077	0.200825
Simpson	0.185605	0.135593
