# Supplementary material for: Composition of the Gut Microbiome Influences Production of Sulforaphane-Nitrile and Iberin-Nitrile from Glucosinolates in Broccoli Sprouts
Source: Nutrients. 2021 Aug 28;13(9):3013. doi: 10.3390/nu13093013 (PMC8468500; doi:10.3390/nu13093013)
Supplement: Supplementary file 1 [file nutrients-13-03013-s001.zip › Nutrients_Supplemental/Table_S3.xlsx]

## Sheet: Table S3
Table S3: Measures of Alpha Diversity of Each Treatment Group Pre- and Post-Incubation
Measure	Test	p-value
Observed Richness	Pre-Incubation vs Broc	0.0001
Observed Richness	Pre-Incubation vs NC	0.0002
Observed Richness	Broc vs NC	0.39
Shannon	Pre-Incubation vs Broc	0.0002
Shannon	Pre-Incubation vs NC	0.0001
Shannon	Broc vs NC	0.4797
Simpson	Pre-Incubation vs Broc	0.0002
Simpson	Pre-Incubation vs NC	0.0001
Simpson	Broc vs NC	0.4195
