# Supplementary material for: Composition of the Gut Microbiome Influences Production of Sulforaphane-Nitrile and Iberin-Nitrile from Glucosinolates in Broccoli Sprouts
Source: Nutrients. 2021 Aug 28;13(9):3013. doi: 10.3390/nu13093013 (PMC8468500; doi:10.3390/nu13093013)
Supplement: Supplementary file 1 [file nutrients-13-03013-s001.zip › Nutrients_Supplemental/Table_S1.xlsx]

## Sheet: Table S1
Table S1: Alpha diversity measures for all samples
Subject ID	Observed Richness	Shannon	Simpson
T4669	578	5.96451	0.996465
T6382	364	5.28125	0.991364
T5627	580	5.91624	0.996163
T5632	441	5.32244	0.991348
T6260	456	5.53562	0.993435
T5854	595	6.04898	0.99661
T5631	696	6.22035	0.997269
T5717	623	6.17475	0.997394
T1995	482	5.74401	0.995048
T6291	678	6.2914	0.997706
